# Supplementary material for: The nuclear receptor RORα preserves cardiomyocyte mitochondrial function by regulating caveolin-3-mediated mitophagy
Source: J Biol Chem. 2021 Oct 28;297(6):101358. doi: 10.1016/j.jbc.2021.101358 (PMC8626585; doi:10.1016/j.jbc.2021.101358)
Supplement: Table S1 [file mmc2.xlsx]

## Sheet: Sheet1
Figure	p-value t-test	p-value ANOVA	F-value ANOVA
1B Diameter	<0.0001
1B Length	<0.0001
1B Area	<0.0001
1B Number	<0.0001
1D	<0.0001
1E		<0.0001	F (7, 40) = 11.97
1F PDH	0.0032
1F HSP60	0.0005
1F ANT	0.0015
2A BNIP3	0.0004
2A PINK1	0.0137
2A Parkin	0.0411
2A LC3BII	0.0016
2B RORa	0.0021
2B HIF1a	0.0046
2C RORa	0.0086
2C LC3B	0.0044
2C PINK1	0.0304
2C HIF1a	0.0492
2E		<0.0001	F (5, 54) = 63.40
2F BNIP3		0.0011	F (11, 12) = 7.055
2F LC3B		<0.0001	F (11, 72) = 20.73
2G LC3B		<0.0001	F (11, 30) = 118.9
3A heart	0.001056
3A liver	0.36937
3A kidney	0.117879
3B		<0.0001	F (3, 16) = 233.4
3C HIF1a		<0.0001	F(3,8) = 37.88
3C Parkin		<0.0001	F(3,8) = 50.53
3C Pink1		0.0179	F(3,8) = 6.154
3C p62		<0.0001	F(3,20) = 13.38
3C BNIP3		0.0004	F(3,8) = 20.89
3C LC3BII		<0.0001	F(3,20) = 16.39
3C RORa		<0.0001	F(3,8) = 33.80
3D		<0.0001	F (3, 10) = 63.08
4A		<0.0001	F (3, 40) = 59.86
4B		<0.0001	F(3,16) = 40.67
4C		<0.0001	F(3,15) = 25.33
4D		0.0007	F (3, 16) = 9.755
4E		<0.0001	F(3,20) = 26.44
4F 2wks
COX1	0.674359
D-Loop	0.681704
ND2	0.932951
All	0.897047
4F 8wks
COX1	0.504439
D-Loop	0.941042
ND2	0.691976
All	0.411986
4F 5 months
COX1	0.0439
D-Loop	0.0226
ND2	0.0363
All	<0.0001
4G 2 wks	0.083709
4G 8 wks	0.852468
4G 5 mos	0.001206
4G 5 mos 10%	0.036364
4H	0.0315
5A	<0.0001
5B	0.0061
5C	0.0037
5D		<0.0001	F (3, 172) = 89.87
5E		<0.0001	F (3, 8) = 37.28
5F		0.0019	F (3, 10) = 10.58
5G		<0.0001	F (3, 15) = 15.75
5H		<0.0001	F (5, 17) = 88.01
5I		<0.0001	F (5, 14) = 38.62
5J		0.0002	F (3, 28) = 9.031
5K		<0.0001	F (11, 55) = 96.14
6A	0.0047
6B		<0.0001	F (3, 23) = 21.23
6D		0.0075	F (3, 8) = 8.370
6E Antibody		<0.0001	F (1, 16) = 70.10
6E Cav3 site		<0.0001	F (3, 16) = 28.84
6E interaction		<0.0001	F (3, 16) = 28.84
6F RORa		<0.0001	F (1, 20) = 214.2
6F Oxygen		0.0452	F (1, 20) = 4.565
Interaction		0.0602	F (1, 20) = 3.969
7A	0.0009
7C		<0.0001	F (3, 8) = 73.54
7D		<0.0001	F (3, 44) = 42.28
7E		0.0008	F (5, 17) = 7.244
7F		<0.0001	F (5, 23) = 49.29
7G		<0.0001	F(5,43) = 11.43
